# Supplementary material for: Tissue plasminogen activator dose and pulmonary artery pressure reduction in catheter directed thrombolysis of submassive pulmonary embolism
Source: PLoS One. 2019 Feb 6;14(2):e0211701. doi: 10.1371/journal.pone.0211701 (PMC6364916; doi:10.1371/journal.pone.0211701)
Supplement: S1 Dataset — (XLSX) [file pone.0211701.s001.xlsx]

## Sheet: For Stats
Patient ID	Age	Gender F=0	Ethnicity 0=AA, 1=Hispanic, 2=Caucasian, 3 =Middle eastern, 4=Other	Obesity	Active malignancy	Active OCP use	Previous VTE	Family history VTE	Immobility within 30 days	Active tobacco	Diabetes	ESRD	HTN	Hypercoag disorder	Contraindication systemic lysis 0=N	Syncope (full or near) 0=N	Echo RV strain 1=Y	CT RV/LV diameter	CT RV/LV >0.9	BNP >90 Y=1	Tr I >0.4	sPESI score	High sPESI 0 = N	T0 Sys PAP	T0 Mean PAP	T1 hrs	T1 TPA dose	T1 Sys PAP	T1 Mean PAP	T2 hrs	T2 TPA dose	T2 Sys PAP	T2 Mean PAP	T3 hrs	T3 TPA dose	T3 Sys PAP	T3 Mean PAP	T4 hrs	T4 TPA dose	T4 Sys PAP	T4 Mean PAP	T5 hrs	T5 TPA dose	T5 Sys PAP	T5 Mean PAP	T6 hrs	T6 TPA dose	T6 Sys PAP	T6 Mean PAP
1	60-65	0	2	0	0	0	1	0	0	0	0	0	0	0	0	1	1					0	0		16	13	6.24			36	17.28
2	55-60	1	0	0	0	0	0	0	0	0	0	0	0	0	0	0	1	1.37209	1	1	1	2	1	95	52	21	10.5	63	39	37	18.5	65	35	62	31	58	35	87	43.5	37	20	116	58	39	18
3	60-65	1	3	1	1	0	0	0	0	0	0	0	1	0	0	0	1	1.57143	1	1	1	2	1	54	23	18	8.64	46	31	39	18.72	38	15	63	30.24	30	19	87	42.24	23	13
4	75-80	1	0	1	0	0	0	0	0	1	0	0	1	0	0	0	1	1.73077	1		1	2	1	48	26	15	6	39	22	41	16.4	32	16	63	25.2	37	18	87	34.8	37	19
5	40-45	0	1	1	0	0	0	0	0	1	0	0	0	0	0	1		1.04878	1		0	0	0	57	33	20	9.6	48	35	43	20.64	37	22	68	36.64	39	26
6	35-40	0	0	1	0	0	0	0	0	0	0	0	0	0	0	0	1	1.39394	1		0	0	0	58	39	21	10.08	38	21	45	21.6	38	24	67	38.32	22	14
7	40-45	0	3	1	0	0	1	0	0	0	1	0	1	1	0	0	1	1.93103	1	0	0	1	1	53	27	19	9.12	56	30	43	32.16	28	20	70	58.08	30	13	92	84.48	28	13
8	55-60	1	0	0	0	0	0	0	0	1	0	0	1	0	0	0	1	1.37838	1	0	0	0	0	43	23	16	8	44	22	40	20	37	19
9	45-50	0	1	1	0	0	0	0	0	0	0	0	1	0	0	1	1	2.78261	1	1	0	0	0	48	27	17	8.5		26	43	21.5	43	26	67	33.5	29	16	91	45.5		15
10	55-60	1	2	1	0	0	0	0	1	0	0	0	1	0	1	0	1	0.8	0	1	0	0	0	47	34	15	7.2	42	26	39	18.72	41	26	66	31.68		19	90	43.2		12
11	55-60	1	0	1	0	0	1	0	1	0	0	0	0	0	0	0		2.61111	1	0	0	1	1	45	27	18	7.2	52	32	44	17.6	54	36	71	28.4	44	32
12	55-60	0	0	0	0	0	0	1	1	0	0	1	1	0	0	0	1	1.15385	1	1	0	0	0	57	28	18	9	50	27	43	21.5	42	21	69	34.5	45	23	94	49.5	45	20
13	40-45	0	0	1	0	0	0	0	1	0	1	0	1	0	0	0	1	2	1	0	0	1	1	70	41	19	18.24	52	38	41	39.36	66	44	65	62.4	54	37
14	45-50	1	0	1	0	0	1	0	0	0	0	0	1	0	0	0	1	1.55556	1	0	1	1	1	44	25	25	24		19	51	48.96		35	69	70.56		30	97	104.16		17
15	35-40	1	0	0	0	0	0	0	0	1	0	0	0	0	0	0	1	1.65625	1		0	1	1	16	11	21	10.08		11	45	21.6		11	64	39.84	15	11	88	62.88	13	7
16	35-40	0	0	1	0	0	0	0	0	0	0	0	0	0	1	1	1	4.78571	1			1	1	52	33	21	20.16		31	43	41.28	56	31	62	64.08	46	27	88	95.28	38	23	113	125.28	37	22
17	75-80	0	0	0	1	0	0	0	1	0	0	0	1	0	0	0		1.85185	1	1	1	2	1		31	23	22.08		30	41	39.36		30
18	65-70	1	0	1	0	0	0	0	0	0	1	0	1	0	0	0	1	2.26667	1		1	1	1	63	37	18	10.08		27	42	23.52	54	29	65	41.92		39	89	65.92	66	30	114	90.92	68	32
19	30-35	0	0	1	0	1	0	0	1	0	0	0	0	0	1	0	1	1.34286	1	1	1	1	1	39	20	22	11	36	20	46	23	33	20
20	30-35	0	2	1	0	1	0	0	0	0	0	0	0	0	0	1	1	1.44737	1		1	1	1	34	22	13	8.32			43	32.32			67	51.52			82	63.52	26	11
21	70-75	1	0	1	0	0	0	0	0	0	0	0	1	0	0	0	1	1.42857	1	1	0	1	1	60	36	15	7.2	49	29	40	31.2	38	27
22	55-60	1	0	1	0	0	0	0	0	0	1	0	1	0	0	1	1	1.2619	1		1	0	0	58	29	17	17	55	33	42	42	52	32
23	75-80	1	0	0	0	0	1	0	0	1	0	0	0	0	0	0	1	1.34286	1	1	0	2	1	49	26	31.5	25.2	43	20	56.5	49.2		13
24	55-60	0	0	0	0	0	1	0	0	0	1	0	1	0	0	0	1	1.11111	1	1	0	0	0	69	34	16	15.36
25	60-65	0	0	1	1	0	0	0	0	1	0	0	1	0	0	0	0	1.46667	1			2	1	55	25	10	4.8	38	18	34	16.32	31	16	58	27.84	19	12
26	55-60	1	0	1	0	0	0	0	0	0	0	0	0	0	0	0		1.30952	1	0	1	0	0	49	25	21	10.08	35	15	41	19.68	33	17	49	23.52	31	14
27	60-65	1	0	0	0	0	0	0	0	0	0	1	1	0	0	0	1			1	1	0	0	46	21	21	10.08	39	22	49	23.52	29	17
28	30-35	0	1	0	0	0	0	0	0	0	0	0	0	0	0	1	1	1.70968	1		1	1	1	33	23	15	15	34	23	39	39			63	67.8	39	27	87	96.6	32	22	111	121.56			138	158.28	39	25
29	60-65	1	0	0	0	0	0	0	0	0	1	0	1	0	0	1	1	1.175	1	1	0	0	0	64	32	21	20.16	39	29
30	65-70	1	0	1	0	0	0	0	0	0	0	0	1	0	0	0	1	2.94444	1	1	0	3	1	100	54	24	11.52	89	48	44	21.12	84	45	53	25.44	79	44
31	50-55	0	0	0	0	0	0	0	0	0	0	0	0	0	0	0	1	1.08163	1			1	1	70	32	18	8.64	56	32	41	54.64	42	17	55	61.36	33	18
32	40-45	1	2	1	1	0	0	0	0	0	0	0	1	1	0	0	1	1.66667	1	1	0	1	1	50	33	23	11.5	35	19	48	41.5	20	11
33	65-70	1	0	0	0	0	0	0	0	0	0	0	0	0	0	0	1	1.075	1	1	0	0	0	64	34	15	12	54	27	42	33.6	50	28	65	52	42	24
34	55-60	1	1	0	0	0	0	0	1	0	0	0	0	0	1	0	1	1.54839	1		1	1	1	62	39	20	10	31	19	43	21.5	25	15	67	33.5	22	12
35	40-45	1	1	1	0	0	1	0	0	1	0	0	0	0	0	0	1	1.40541	1	0	0	0	0	43	25	26.5	13.25	31	18	50.5	25.25	36	19	71.5	35.75	25	13
36	65-70	1	2	1	1	0	0	0	0	0	1	0	1	0	0	0	0	1.34146	1	1	1	1	1	53	25	19	9.12	47	26	40	19.2	34	20
37	80-85	1	3	0	0	0	0	0	1	0	0	0	0	0	0	1	1	2.34615	1	1	0	2	1	40	22	33	16.5	31	16	55	38.5
38	40-45	0	0	1	0	1	0	0	1	0	0	0	0	0	0	0	1	1.34375	1		0	0	0	55	28	18	9	28	17
39	35-40	0	0	1	0	0	1	0	0	0	0	0	1	0	0	0		1.38235	1	0	0	0	0	47	28	16	12.8	50	34	36	28.8	40	25	55	44	43	21
40	65-70	0	0	1	0	0	0	0	1	0	0	0	1	0	0	0	1	1.40625	1	1	0	2	1	61	32	21	10.5	54	32	41	20.5
41	55-60	0	0	1	0	0	0	0	0	0	0	0	0	0	0	0	1	1.18	1		1	0	0	45	25	18	17.28	31	18
42	55-60	0	2	1	0	0	0	0	0	0	0	0	0	0	0	1	1	1.67	1	1	1	1	1	32	18	17	8.5	35	17	41	20.5	32	17
43	75-80	1	1	0	1	0	0	0	0	0	0	0	0	0	0	0		1.11	1		0	2	1	38	21	26	13	36	24	52	26	30	19
44	55-60	1	0	1	0	0	0	0	1	0	0	0	0	0	0	0		1.66	1		1	1	1	51	27	16	8	56	29	39	19.5	51	31	68	48.5	45	23
45	35-40	0	0	1	0	0	0	0	0	0	0	0	0	0	0	0	1	1.29	1	0	0	0	0	22	13	24	12	30	17
46	70-75	1	0	0	0	0	1	0	0	1	0	0	1	0	0	1	0	1.25714	1	1	1	0	0	37	18	21	10.5	27	16
[truncated: 9 more columns]
